# Supplementary material for: Occurrence of Antimicrobial Resistance in Canine and Feline Bacterial Pathogens in Germany under the Impact of the TÄHAV Amendment in 2018
Source: Antibiotics (Basel). 2023 Jul 15;12(7):1193. doi: 10.3390/antibiotics12071193 (PMC10376885; doi:10.3390/antibiotics12071193)
Supplement: Supplementary file 1 [file antibiotics-12-01193-s001.zip]

Archive with 1 entries (1 files):
- antibiotics-2486718-supplementary.pdf
